# Supplementary material for: Spatial confinement of Trypanosoma brucei in microfluidic traps provides a new tool to study free swimming parasites
Source: PLoS One. 2023 Dec 22;18(12):e0296257. doi: 10.1371/journal.pone.0296257 (PMC10745224; doi:10.1371/journal.pone.0296257)
Supplement: S1 Raw data — (XLSX) [file pone.0296257.s012.xlsx]

## Sheet: Table 1
Table 1 relative to Figure 3
Percentage of traps with one or more T. brucei parasites
		Hydrodynamic traps				Rails				V-shaped short arms				V-shaped long arms
		Number of traps measured	Number of traps with 1 or >1 parasite	% traps with 1 or >1 parasite	Set average	Number of rails measured	Number of rails with 1 or >1 parasite	% traps with 1 or >1 parasite	Set average	Number of rails measured	Number of rails with 1 or >1 parasite	% traps with 1 or >1 parasite	Set average	Number of rails measured	Number of rails with 1 or >1 parasite	% traps with 1 or >1 parasite	Set average
Set 1	Chip 1	100	33	33	33	20	3	15	15	300	111	37	42.6667	300	210	70	63.3333
	Chip 2	100	31	31		20	3	15		300	150	50		300	198	66
	Chip 3	100	35	35		20	3	15		300	123	41		300	162	54
Set 2	Chip 1	100	24	24	24.3333	20	2	10	11.6667	300	96	32	41.3333	300	246	82	77.6667
	Chip 2	100	21	21		20	2	10		300	132	44		300	219	73
	Chip 3	100	28	28		20	3	15		300	144	48		300	234	78
Set 3	Chip 1	100	29	29	25.6667	20	4	20	21.6667	300	99	33	32.3333	300	186	62	71.3333
	Chip 2	100	22	22		20	4	20		300	93	31		300	222	74
	Chip 3	100	26	26		20	5	25		300	99	33		300	234	78
Set 4	Chip 1	100	32	32	31.3333	20	2	10	11.6667	300	114	38	36	300	258	86	82.6667
	Chip 2	100	34	34		20	1	5		300	117	39		300	219	73
	Chip 3	100	28	28		20	4	20		300	93	31		300	267	89
Set 5	Chip 1	100	39	39	38.6667	20	3	15	15	300	63	21	27.6667	300	201	67	61.3333
	Chip 2	100	31	31		20	4	20		300	111	37		300	165	55
	Chip 3	100	46	46		20	2	10		300	75	25		300	186	62
Total	15 chips	1500	459	30.6	30.6	300	45	15	15	4500	1620	36	36	4500	3207	71.2667	71.2667
Retention time (% measured across 1500 traps or 300 rails)
		Hydrodynamic traps				Rails				V-shaped short arms				V-shaped long arms
		0s	10s	20s	30s	0s	10s	20s	30s	0s	10s	20s	30s	0s	10s	20s	30s
Set 1	Chip 1	39	21	2	38	70	10	2	18	7	24	26	43	3	7	19	71
	Chip 2	40	29	4	27	71	15	2	12	6	21	28	45	5	9	13	73
	Chip 3	37	25	3	35	71	12	1	16	6	22	23	49	6	9	16	69
Set 2	Chip 1	51	16	1	32	76	11	2	11	9	11	33	47	5	6	9	80
	Chip 2	54	25	2	19	72	8	3	17	10	15	38	37	8	7	8	77
	Chip 3	53	23	2	22	73	11	3	13	6	12	36	46	6	7	8	79
Set 3	Chip 1	54	14	2	30	61	8	2	29	6	25	26	43	5	5	10	80
	Chip 2	59	15	2	24	73	10	1	16	9	20	34	37	6	5	11	78
	Chip 3	57	15	2	26	68	8	2	22	7	23	30	40	6	8	14	72
Set 4	Chip 1	43	15	2	40	70	15	1	14	10	25	33	32	5	2	10	83
	Chip 2	56	14	3	27	75	13	2	10	8	25	37	30	5	5	14	76
	Chip 3	52	15	4	29	73	12	2	13	9	21	33	37	5	3	11	81
Set 5	Chip 1	44	10	5	41	65	16	2	17	11	19	28	42	13	15	9	63
	Chip 2	48	8	8	36	73	14	1	12	19	21	37	23	10	12	7	71
	Chip 3	46	10	6	38	71	14	2	13	18	20	34	28	11	9	7	73
Total	15 chips	48.8667	17	3.2	30.9333	70.8	11.8	1.86667	15.5333	9.4	20.2667	31.7333	38.6	6.6	7.26667	11.0667	75.0667

## Sheet: Table 2
Table 2 relative to Figure 4
Percentage of traps with invaded by single or multiple parasites, lysed parasites, or not invaded.
4 µm height		10E3 parasite influx					10E4 parasite influx					10E5 parasite influx					10E6 parasite influx
		Number of traps measured	% traps with single cells	% traps with multiple cells	% traps with lysed cells	% traps with no entry	Number of traps measured	% traps with single cells	% traps with multiple cells	% traps with lysed cells	% traps with no entry	Number of traps measured	% traps with single cells	% traps with multiple cells	% traps with lysed cells	% traps with no entry	Number of traps measured	% traps with single cells	% traps with multiple cells	% traps with lysed cells	% traps with no entry
Set 1	Chip 1	100	1	2	9	88	100	2	5	73	20	100	6	12	72	10	100	1	9	87	3
	Chip 2	100	1	3	8	88	100	1	9	76	14	100	5	9	79	7	100	0	5	90	5
	Chip 3	100	1	1	11	87	100	2	4	72	22	100	5	11	81	3	100	1	10	86	3
Set 2	Chip 1	100	1	2	15	82	100	1	3	80	16	100	7	5	74	14	100	5	15	79	1
	Chip 2	100	2	2	12	84	100	1	3	76	20	100	2	2	82	14	100	2	19	76	3
	Chip 3	100	1	1	13	85	100	0	4	76	20	100	5	1	72	22	100	3	8	87	2
Set 3	Chip 1	100	2	1	7	90	100	0	8	77	15	100	5	6	80	9	100	3	5	92	0
	Chip 2	100	0	0	2	98	100	0	3	79	18	100	11	9	69	11	100	1	9	89	1
	Chip 3	100	1	1	0	98	100	0	6	82	12	100	7	7	75	11	100	5	10	82	3
Set 4	Chip 1	100	0	1	17	82	100	1	8	85	6	100	4	5	81	10	100	2	6	91	1
	Chip 2	100	0	1	23	76	100	2	5	79	14	100	3	2	67	28	100	2	9	89	0
	Chip 3	100	0	1	15	84	100	1	1	81	17	100	2	8	76	14	100	1	5	91	3
Set 5	Chip 1	100	0	1	9	90	100	2	1	73	24	100	5	0	75	20	100	3	3	93	1
	Chip 2	100	0	1	15	84	100	2	1	79	18	100	3	2	72	23	100	4	3	90	3
	Chip 3	100	0	0	19	81	100	2	2	77	19	100	8	6	72	14	100	2	7	88	3
Total	15 chips	1500	0.666667	1.2	11.6667	86.4667	1500	1.13333	4.2	77.6667	17	1500	5.2	5.66667	75.1333	14	1500	2.33333	8.2	87.3333	2.13333
6 µm height		10E3 parasite influx					10E4 parasite influx					10E5 parasite influx					10E6 parasite influx
		Number of traps measured	% traps with single cells	% traps with multiple cells	% traps with lysed cells	% traps with no entry	Number of traps measured	% traps with single cells	% traps with multiple cells	% traps with lysed cells	% traps with no entry	Number of traps measured	% traps with single cells	% traps with multiple cells	% traps with lysed cells	% traps with no entry	Number of traps measured	% traps with single cells	% traps with multiple cells	% traps with lysed cells	% traps with no entry
Set 1	Chip 1	100	5	21	1	73	100	19	58	2	21	100	21	67	1	11	100	6	93	1	0
	Chip 2	100	6	18	0	76	100	23	57	1	19	100	25	68	2	5	100	6	92	1	1
	Chip 3	100	6	25	1	68	100	15	60	3	22	100	20	70	2	8	100	7	92	1	0
Set 2	Chip 1	100	1	19	3	77	100	17	58	2	23	100	27	59	2	12	100	8	91	1	0
	Chip 2	100	2	23	2	73	100	19	55	2	24	100	23	65	3	9	100	7	93	0	0
	Chip 3	100	2	15	1	82	100	20	50	4	26	100	28	64	1	7	100	7	92	1	0
Set 3	Chip 1	100	8	21	1	70	100	15	53	1	31	100	21	68	4	7	100	5	92	2	1
	Chip 2	100	7	26	1	66	100	18	48	2	32	100	20	67	2	11	100	6	94	0	0
	Chip 3	100	4	23	2	71	100	19	55	2	24	100	23	69	1	7	100	7	91	1	1
Set 4	Chip 1	100	9	25	0	66	100	17	61	1	21	100	19	66	3	12	100	6	93	0	1
	Chip 2	100	11	20	1	68	100	15	56	1	28	100	21	66	3	10	100	5	94	1	0
	Chip 3	100	8	19	0	73	100	19	57	0	24	100	26	65	5	4	100	5	92	1	2
Set 5	Chip 1	100	6	17	2	75	100	17	67	2	14	100	15	63	2	20	100	5	93	0	2
	Chip 2	100	7	15	1	77	100	19	63	1	17	100	18	67	1	14	100	5	93	0	2
	Chip 3	100	5	21	1	73	100	18	61	3	18	100	21	70	4	5	100	6	92	1	1
Total	15 chips	1500	5.8	20.5333	1.13333	72.5333	1500	18	57.2667	1.8	22.9333	1500	21.8667	66.2667	2.4	9.46667	1500	6.06667	92.4667	0.733333	0.733333
8 µm height		10E3 parasite influx					10E4 parasite influx					10E5 parasite influx					10E6 parasite influx
		Number of traps measured	% traps with single cells	% traps with multiple cells	% traps with lysed cells	% traps with no entry	Number of traps measured	% traps with single cells	% traps with multiple cells	% traps with lysed cells	% traps with no entry	Number of traps measured	% traps with single cells	% traps with multiple cells	% traps with lysed cells	% traps with no entry	Number of traps measured	% traps with single cells	% traps with multiple cells	% traps with lysed cells	% traps with no entry
Set 1	Chip 1	100	3	31	1	65	100	2	76	1	21	100	5	83	0	12	100	2	95	1	2
	Chip 2	100	4	33	1	62	100	1	79	2	18	100	6	81	1	12	100	1	97	0	2
	Chip 3	100	5	27	0	68	100	3	81	2	14	100	8	79	0	13	100	1	97	2	0
Set 2	Chip 1	100	6	29	1	64	100	4	70	1	25	100	3	83	2	12	100	4	94	1	1
	Chip 2	100	6	36	2	56	100	3	73	1	23	100	5	87	0	8	100	3	95	1	1
	Chip 3	100	7	31	1	61	100	2	70	2	26	100	7	88	1	4	100	2	95	1	2
Set 3	Chip 1	100	5	35	4	56	100	4	72	2	22	100	7	84	3	6	100	4	93	2	1
	Chip 2	100	6	38	1	55	100	4	74	2	20	100	6	81	1	12	100	4	94	0	2
	Chip 3	100	6	32	0	62	100	3	76	1	20	100	7	84	1	8	100	1	95	3	1
Set 4	Chip 1	100	3	37	2	58	100	6	78	2	14	100	5	86	0	9	100	2	95	3	0
	Chip 2	100	5	39	1	55	100	4	80	1	15	100	3	80	2	15	100	6	92	1	1
	Chip 3	100	3	33	1	63	100	5	79	2	14	100	6	88	0	6	100	3	92	2	3
Set 5	Chip 1	100	6	35	3	56	100	6	78	1	15	100	6	81	0	13	100	2	96	1	1
	Chip 2	100	7	36	2	55	100	3	77	2	18	100	8	85	1	6	100	5	92	2	1
	Chip 3	100	5	32	0	63	100	3	79	1	17	100	5	83	0	12	100	1	96	2	1
Total	15 chips	1500	5.13333	33.6	1.33333	59.9333	1500	3.53333	76.1333	1.53333	18.8	1500	5.8	83.5333	0.8	9.86667	1500	2.73333	94.5333	1.46667	1.26667

## Sheet: Table 3
Table 3 relative to Figure 5
Parasite distribution in high density trap chip.
Chip with 600 traps		Percentage of invaded traps per quadrant
	Number of traps imaged	A1	A2	A3	B1	B2	B3	C1	C2	C3	D1	D2	D3
Set 1	1500	98	97	94	92	87	95	64	47	51	23	24	23
Set 2	1500	92	91	93	96	82	91	51	41	37	15	16	21
Set 3	1500	90	83	91	92	84	87	52	63	45	18	11	28
Set 4	1500	84	89	97	82	81	90	53	69	41	10	12	23
Set 5	1500	89	92	83	89	93	83	49	55	64	21	19	24
Total	7500	90.6	90.4	91.6	90.2	85.4	89.2	53.8	55	47.6	17.4	16.4	23.8
SD		5.07937	5.07937	5.27257	5.21536	4.82701	4.49444	5.89067	11.4018	10.5262	5.12835	5.31977	2.58844
Time for chip colonisation (seconds) in high density trap chips.
	Set 1	Set 2	Set 3	Set 4	Set 5
Chip 1	524	600	571	521	408
Chip 2	600	532	536	600	293
Chip 3	517	571	594	323	415
Chip 1	508	588	412	398	391
Chip 2	526	600	472	398	317
Chip 3	600	600	521	276	329
Chip 1	471	541	516	258	373
Chip 2	423	586	543	299	408
Chip 3	399	573	416	278	413
Chip 1	478	504	478	593	419
Chip 2	600	570	499	451	380
Chip 3	526	566	580	580	450
Average	514.333	569.25	511.5	414.583	383
Median	520.5	572	518.5	398	399.5
Max	600	600	594	600	450
Min	399	504	412	258	293
Parasite distribution in low density trap chip.
Chip with 300 traps		Percentage of invaded traps per quadrant
	Number of traps imaged	A1	A2	A3	B1	B2	B3	C1	C2	C3	D1	D2	D3
Set 1	900	92	84	86	84	76	73	84	69	78	64	51	62
Set 2	900	93	92	81	82	82	71	86	61	72	61	42	53
Set 3	900	90	99	94	76	83	68	68	66	79	63	40	51
Set 4	900	91	87	91	71	72	83	74	74	70	64	69	58
Set 5	900	83	84	90	78	76	81	71	63	76	66	61	53
Average	4500	89.8	89.2	88.4	78.2	77.8	75.2	76.6	66.6	75	63.6	52.6	55.4
SD		3.96232	6.37966	5.02991	5.11859	4.60435	6.49615	7.98749	5.12835	3.87298	1.81659	12.3814	4.50555
Time for chip colonisation (seconds) in high density trap chips.
	Set 1	Set 2	Set 3	Set 4	Set 5
Chip 1	264	209	239	118	125
Chip 2	211	243	124	123	231
Chip 3	302	276	218	121	218
Chip 1	221	291	291	294	105
Chip 2	243	215	216	231	163
Chip 3	271	205	273	238	112
Chip 1	208	191	248	253	184
Chip 2	176	172	223	239	240
Chip 3	181	216	213	199	218
Chip 1	119	222	108	205	229
Chip 2	217	210	228	202	190
Chip 3	221	229	217	238	219
Average	219.5	223.25	216.5	205.083	186.167
Median	219	215.5	220.5	218	204
Max	302	291	291	294	240
Min	119	172	108	118	105
	High density		Low density
	Counts	%	Counts	%
Bubbles	495	33	45	3
No bubbles	1005	67	1455	97

## Sheet: Table 4
Table 4 relative to Figure 6
Time for full chip colonization measured in control and PFR2 lines.
		2913	PFR2 RNAi -Tet	PFR2 RNAi +Tet		Data corresponding to Figure 5E
Set 1	Chip 1	283	418	532		Chip with 300 traps		Percentage of invaded traps per quadrant (2913 line)
	Chip 2	217	431	416			Number of traps imaged	A1	A2	A3	B1	B2	B3	C1	C2	C3	D1	D2	D3
	Chip 3	208	476	394		Set 1	900	89	94	88	72	77	78	67	64	66	66	59	51
Set 2	Chip 1	188	388	478		Set 2	900	86	90	91	71	71	81	61	66	78	68	60	64
	Chip 2	210	431	561		Set 3	900	92	90	87	73	84	74	73	59	58	52	60	55
	Chip 3	151	317	499		Set 4	900	82	88	93	86	75	72	70	68	73	67	53	72
Set 3	Chip 1	144	600	599		Set 5	900	96	83	98	73	83	77	66	72	79	56	59	66
	Chip 2	276	321	396		Average	4500	89	89	91.4	75	78	76.4	67.4	65.8	70.8	61.8	58.2	61.6
	Chip 3	298	388	532		SD		5.38516	4	4.39318	6.20484	5.47723	3.50714	4.50555	4.81664	8.81476	7.29383	2.94958	8.50294
Set 4	Chip 1	145	408	574
	Chip 2	149	415	600
	Chip 3	123	302	419
Set 5	Chip 1	261	301	468		Chip with 300 traps		Percentage of invaded traps per quadrant (PFR2 - Tet line)
	Chip 2	301	178	600			Number of traps imaged	A1	A2	A3	B1	B2	B3	C1	C2	C3	D1	D2	D3
	Chip 3	204	127	600		Set 1	900	71	79	75	61	62	69	59	48	55	49	44	45
Set 6	Chip 1	275	235	531		Set 2	900	78	77	78	66	66	62	57	49	53	36	42	46
	Chip 2	214	277	504		Set 3	900	79	82	73	69	69	61	57	58	58	31	41	43
	Chip 3	288	284	416		Set 4	900	73	79	79	65	57	66	61	51	48	35	46	44
Set 7	Chip 1	276	474	488		Set 5	900	72	79	83	69	58	68	58	50	50	46	40	47
	Chip 2	201	405	600		Average	4500	74.6	79.2	77.6	66	62.4	65.2	58.4	51.2	52.8	39.4	42.6	45
	Chip 3	311	522	518		SD		3.64692	1.78885	3.84708	3.31662	5.12835	3.56371	1.67332	3.96232	3.96232	7.70065	2.40832	1.58114
Set 8	Chip 1	242	565	566
	Chip 2	278	386	600
	Chip 3	193	341	412
Set 9	Chip 1	191	312	308		Chip with 300 traps		Percentage of invaded traps per quadrant (PFR2 + Tet line)
	Chip 2	119	322	317			Number of traps imaged	A1	A2	A3	B1	B2	B3	C1	C2	C3	D1	D2	D3
	Chip 3	146	457	301		Set 1	900	76	73	77	53	40	30	15	21	11	11	17	15
Set 10	Chip 1	108	606	428		Set 2	900	75	72	79	54	45	22	18	21	15	11	15	14
	Chip 2	299	235	466		Set 3	900	73	70	73	59	36	27	16	23	17	9	15	13
	Chip 3	306	218	445		Set 4	900	78	72	74	52	32	23	14	26	11	10	18	19
Set 11	Chip 1	281	348	391		Set 5	900	77	73	75	55	30	29	15	21	10	11	15	11
	Chip 2	275	391	307		Average	4500	75.8	72	75.6	54.6	36.6	26.2	15.6	22.4	12.8	10.4	16	14.4
	Chip 3	174	405	531		SD		1.92354	1.22474	2.40832	2.70185	6.0663	3.56371	1.51658	2.19089	3.03315	0.894427	1.41421	2.96648
Set 12	Chip 1	170	400	504
	Chip 2	255	371	496
	Chip 3	278	402	600
Set 13	Chip 1	204	399	600
	Chip 2	121	278	583
	Chip 3	143	259	411
Set 14	Chip 1	180	366	317
	Chip 2	255	291	321
	Chip 3	276	308	316
Set 15	Chip 1	203	495	291
	Chip 2	270	322	408
	Chip 3	304	274	299
Set 16	Chip 1	193	286	391
	Chip 2	191	231	537
	Chip 3	208	176	518
Set 17	Chip 1	201	117	536
	Chip 2	300	218	600
	Chip 3	255	209	530
	Average	222.392	346.784	471.667
	Median	210	341	496
	Maximum	311	606	600
	Minimum	108	117	291

## Sheet: Table 5
Table 5 relative to Figure 7
Type of interaction with trap (% parasites 2913 line)						Type of interaction with trap (% parasites PFR2 -Tet)						Type of interaction with trap (% parasites PFR2 +Tet)						Summary table
	Entry then exit	Attachment or contact elsewhere	Interaction unsuccessful	Interaction with corner			Entry then exit	Attachment or contact elsewhere	Interaction unsuccessful	Interaction with corner			Entry then exit	Attachment or contact elsewhere	Interaction unsuccessful	Interaction with corner		Parasite line	Entry then exit	Attachment or contact elsewhere	Interaction unsuccessful	Interaction with corner
Set 1	4.34783	15.6522	25.2174	54.78		Set 1	3.3	25.2	31.7	39.8		Set 1	0	15.4	60.6	24		2913	3.3	18.1	19.9	58.7
Set 2	0	11.5152	40.6061	47.8788		Set 2	3.8	23.6	33.9	38.7		Set 2	0	12.6	58.2	29.2		PFR2 RNAi -Tet	3.5	26.2	30.1	40.3
Set 3	0	6.89655	43.1034	50		Set 3	5.6	18.5	28.8	47.1		Set 3	1.3	16.9	59.6	22.2		PFR2 RNAi + Tet 36h	0.5	16	59	24.5
Set 4	0	5.11364	15.3409	79.5455		Set 4	5.3	19.7	36.1	38.9		Set 4	1.5	20.3	63.1	15.1
Set 5	1.24224	14.2857	13.0435	71.4286		Set 5	2.2	23.1	30.7	44		Set 5	0	18.5	51.3	30.2
Set 6	3.94737	22.3684	15.1316	58.5526		Set 6	1.5	20.4	29.9	48.2		Set 6	1.6	15.3	62.6	20.5
Set 7	7.54717	30.1887	7.54717	54.717		Set 7	1	29.8	27.9	41.3		Set 7	0	15.8	68.2	16
Set 8	3.84615	26.9231	10.0962	59.1346		Set 8	2.7	30.2	32.8	34.3		Set 8	1	19.7	61.3	18
Set 9	9.21053	25	14.0351	51.7544		Set 9	5.8	33.7	27.3	33.2		Set 9	0	12.6	54.1	33.3
Set 10	2.67857	22.7679	15.1786	59.375		Set 10	3.3	37.6	21.8	37.3		Set 10	0	13.2	50.6	36.2
Average	3.28199	18.0711	19.93	58.7166		Average	3.45	26.18	30.09	40.28		Average	0.54	16.03	58.96	24.47
Median	3.26236	19.0103	15.1551	56.6663		Median	3.3	24.4	30.3	39.35		Median	0	15.6	60.1	23.1
SD	3.19853	8.62591	12.4336	9.82895		SD	1.68869	6.39197	3.99929	4.98348		SD	0.713676	2.81032	5.54881	7.40346
Mean squared displacement					Frequency histograms (distance to corner)
Dt	2913	PFR2 (-Tet)	PFR2 (+Tet)		Frequency	2913	PFR2 (-Tet)	PFR (+Tet)
0	0	0	0		0	0	0	0
2	50	35	10		5	43	40	12
4	110	106	20		10	48	35	15
6	190	130	25		15	41	39	15
8	290	250	40		20	45	44	15
10	390	330	70		25	42	23	15
12	490	460	75		30	23	26	25
14	600	580	80		35	21	26	26
16	700	680	90		40	15	12	21
18	850	780	95		45	10	12	27
20	950	840	105		50	10	10	24
					55	12	15	21
					60	15	15	12
Positioning for interaction (parental 2913 line)					Positioning for interaction (PFR2 -Tet line)					Positioning for interaction (PFR2 -Tet line)					Summary table
	T. brucei posterior	T. brucei flagellum	T. brucei body			T. brucei posterior	T. brucei flagellum	T. brucei body			T. brucei posterior	T. brucei flagellum	T. brucei body			T. brucei posterior	T. brucei flagellum	T. brucei body
Set 1	53	35	12		Set 1	42	45	13		Set 1	34	58	8		2913	42.7	45.8	11.5
Set 2	42	43	15		Set 2	41	52	7		Set 2	39	43	18		PFR2 RNAi -Tet	40.3	48.6	11.1
Set 3	46	43	11		Set 3	39	53	8		Set 3	48	50	2		PFR2 RNAi + Tet 36h	41.4	49.5	9.1
Set 4	41	46	13		Set 4	35	47	18		Set 4	37	52	11
Set 5	58	27	15		Set 5	42	48	10		Set 5	53	44	3
Set 6	46	46	8		Set 6	39	33	28		Set 6	44	49	7
Set 7	32	56	12		Set 7	41	56	3		Set 7	47	51	2
Set 8	29	65	6		Set 8	47	51	2		Set 8	35	58	7
Set 9	37	55	8		Set 9	38	48	14		Set 9	31	49	20
Set 10	43	42	15		Set 10	39	53	8		Set 10	46	41	13
Average	42.7	45.8	11.5		Average	40.3	48.6	11.1		Average	41.4	49.5	9.1
Median	42.5	44.5	12		Median	40	49.5	9		Median	41.5	49.5	7.5
SD	8.8198	10.8403	3.24037		SD	3.16403	6.41526	7.68042		SD	7.19877	5.75905	6.36745

## Sheet: Table 6
Table 6 relative to Figure 8
Permance in occupied traps (2913 line)												Permanence in traps (PRF2 RNAi -Tet)												Permanence in traps (PRF2 RNAi -Tet)
	Set 1		Set 2		Set 3		Set 4		Set 5				Set 1		Set 2		Set 3		Set 4		Set 5				Set 1		Set 2		Set 3		Set 4		Set 5			Summary Table
	1 or more hours	< 1 hour	1 or more hours	< 1 hour	1 or more hours	< 1 hour	1 or more hours	< 1 hour	1 or more hours	< 1 hour			1 or more hours	< 1 hour	1 or more hours	< 1 hour	1 or more hours	< 1 hour	1 or more hours	< 1 hour	1 or more hours	< 1 hour			1 or more hours	< 1 hour	1 or more hours	< 1 hour	1 or more hours	< 1 hour	1 or more hours	< 1 hour	1 or more hours	< 1 hour			2913	PFR2 RNAi -Tet	PFR2 RNAi +Tet
Chip 1	23	77	17	83	21	79	27	73	35	65		Chip 1	15	85	21	79	16	84	21	79	25	75		Chip 1	14	86	8	92	14	86	21	79	19	81		1h	17.08	17.94	16.1
Chip 2	16	84	15	85	17	83	36	64	24	76		Chip 2	21	79	13	87	16	84	8	92	21	79		Chip 2	19	81	11	89	13	87	19	81	20	80		< 1h	82.9	82.06	83.9
Chip 3	11	89	8	92	19	81	31	69	12	88		Chip 3	23	77	19	81	23	77	15	85	18	82		Chip 3	17	83	16	84	16	84	15	85	23	77
Chip 4	18	82	12	88	11	89	28	72	18	82		Chip 4	12	88	9	91	18	82	13	87	16	84		Chip 4	12	88	13	87	17	83	18	82	15	85
Chip 5	15	85	16	84	5	95	24	76	15	85		Chip 5	18	82	14	86	19	81	21	79	13	87		Chip 5	16	84	15	85	15	85	17	83	18	82
Chip 6	21	79	11	89	18	82	27	73	8	92		Chip 6	15	85	23	77	15	85	27	73	13	87		Chip 6	12	88	19	81	9	91	20	80	18	82
Chip 7	17	83	27	73	15	85	11	89	6	94		Chip 7	17	83	27	73	9	91	21	79	25	75		Chip 7	19	81	16	84	10	90	15	85	15	85
Chip 8	9	91	15	85	22	78	18	82	12	88		Chip 8	23	77	15	85	12	88	13	87	27	73		Chip 8	15	85	24	76	13	87	10	90	23	77
Chip 9	9	90	11	89	16	84	17	83	17	83		Chip 9	18	82	11	89	21	79	15	85	22	78		Chip 9	18	82	18	82	15	85	16	84	16	84
Chip 10	16	84	9	91	13	87	13	87	22	78		Chip 10	16	84	17	83	19	81	19	81	29	71		Chip 10	13	87	21	79	11	89	19	81	20	80
Average	15.5	84.4	14.1	85.9	15.7	84.3	23.2	76.8	16.9	83.1		Average	17.8	82.2	16.9	83.1	16.8	83.2	17.3	82.7	20.9	79.1		Average	15.5	84.5	16.1	83.9	13.3	86.7	17	83	18.7	81.3
Maximum permanence time
	2913	PFR2 RNAi -Tet	PFR2 RNAi +Tet
Average	56.344	61.162	38.104
Median	8	26.5	17.5
Maximum	480	480	312
Minimum	0.1	0.1	0.3
# parasites	100	100	100
Viability	95	86	62

## Sheet: Table 7
Table 7 relative to Figure 9
Parasite presence in traps
900 traps	10E3 parasite influx	10E4 parasite influx	10E5 parasite influx	10E6 parasite influx
Single cell	18.33	24	24.4	6.1
Multiple cells	81.67	76	75.6	93.9
Average number of parasites per trap														Summary table
Parasite influx	2913				PFR2 RNAi -Tet				PFR2 RNAi +Tet						2913	PFR2 RNAi -Tet	PFR2 RNAi +Tet
	Set 1	Set 2	Set 3	Set 4	Set 1	Set 2	Set 3	Set 4	Set 1	Set 2	Set 3	Set 4		1,000	4.6	4.5	4.3
1,000	4.9	4.6	4.2	4.9	4.5	4.6	4.3	4.4	4.3	4.2	4.5	4.1		10,000	7.3	6.8	4.1
10,000	7.1	7.2	7.8	7.2	6.8	6.9	7.3	6.2	4.1	4.5	4.1	3.9		100,000	8.3	6.7	4.7
100,000	7.9	8.4	8.2	8.6	6.4	6.1	6.9	7.2	4.8	4.9	4.3	4.8		1,000,000	10.6	9.5	4.4
1,000,000	10.8	10.2	11.2	10.3	9.8	9.5	9.1	9.6	4.4	4.6	4.2	4.3

## Sheet: Table 8
Table 8 relative to Figure 10
Trap choice of second parasite influx
	Empty				Occupied
	Set 1	Set 2	Set 3	Set 4	Set 1	Set 2	Set 3	Set 4
2913 10E4	12	18	20	16	88	82	80	84
2913 10E5	15	23	17	19	85	77	83	81
PFR2 RNAi -Tet 10E4	12	19	20	18	88	81	80	82
PFR2 RNAi -Tet 10E5	16	24	21	22	84	76	79	78
PFR2 RNAi +Tet 10E4	38	35	39	33	62	65	61	67
PFR2 RNAi +Tet 10E5	31	39	37	32	69	61	63	68
Trap invasion by fixed and unfixed parasites
	2913 Untreated		2913 Fixed
% traps invaded, SD	74.02	12.6	16.2	9.4
Avg. Number of cells / trap	7.8	1.2	1.5	0.9
Fixed parasites followed by live parasites influx
	Empty				Occupied
	Set 1	Set 2	Set 3	Set 4	Set 1	Set 2	Set 3	Set 4
2913 10E4	45	49	46	43	55	51	54	57
2913 10E5	52	51	55	56	48	49	45	44
Live parasites followed by fixed parasites influx
	Empty				Occupied
	Set 1	Set 2	Set 3	Set 4	Set 1	Set 2	Set 3	Set 4
2913 10E4	17	23	24	21	16	16	17	20
2913 10E5	19	27	13	26	17	19	19	21
